# Supplementary material for: Hypertriglyceridemia‐modulated gut microbiota promotes lysophosphatidylcholine generation to aggravate acute pancreatitis in a TLR4‐dependent manner
Source: Imeta. 2025 Feb 11;4(1):e70003. doi: 10.1002/imt2.70003 (PMC11865321; doi:10.1002/imt2.70003)
Supplement: Supplementary file 2 — Table S1. Mouse primer sequences for real‐time qRT‐PCR. [file IMT2-4-e70003-s002.xlsx]

## Sheet: S1
Table S1 Mouse primer sequences for real-time qRT-PCR
Gene symbol	Forward primer	Reverse primer
Lcat	GATCCTGGCCTCAGGTGACA	GCTCAAAGTCTTGGACGGTG
Pla2g2a	CACCATCCAAGAGAGCTGACA	CTTGGGGGATCCTTTGCCAC
Pla2g4a	ACATTTCCCCTCCAAGTAGCA	GATCTGGAGTGTCCAGCATATC
β-actin	CTGTCGAGTCGCGTCCACC	ATTCCCACCATCACACCCTGG
